# Supplementary material for: A retrospective review on minimally invasive technique via endoscopic thoracic sympathectomy (ETS) in the treatment of severe primary hyperhidrosis: Experiences from the National Heart Institute, Malaysia
Source: F1000Res. 2018 May 29;7:670. [Version 1] doi: 10.12688/f1000research.14777.1 (PMC7338916; doi:10.12688/f1000research.14777.1)
Supplement: Endoscopic thoracic sympathectomy statistical analysis output file [file f1000research-7-16079-s0001.tgz]

Archive with 1 entries (1 files):
- 1f17b5e1-fac2-4d40-89ba-ac3c08600de2_ETS_Output.pdf
